# Supplementary material for: Exploring the Potential of Glutathione Reductase Overexpression to Improve Tellurium Nanoparticle Production in Escherichia coli
Source: Int J Mol Sci. 2025 Feb 12;26(4):1549. doi: 10.3390/ijms26041549 (PMC11855334; doi:10.3390/ijms26041549)
Supplement: Supplementary file 1 [file ijms-26-01549-s001.zip]

Archive with 1 entries (1 files):
- ijms-3419363-supplementary.pdf
